# Supplementary material for: In Silico Identification and Structural Characterization of High-Risk Missense SNVs in the Human IL23R Gene Relevant to Inflammatory Bowel Disease
Source: Genes (Basel). 2026 Jun 16;17(6):699. doi: 10.3390/genes17060699 (PMC13299892; doi:10.3390/genes17060699)
Supplement: Supplementary file 1 [file genes-17-00699-s001.zip › Supplementary_Table_S1.xlsx]

## Sheet: Supplementary Table S1
Supplementary Table S1. Complete annotation of 37 high-risk IL23R missense variants. Scores from all seven prediction tools (SIFT, PolyPhen-2, AlphaMissense, PROVEAN, E-SNPs&GO, MutPred2, ConSurf), protein stability analyses (MuPro, DynaMut2 ΔΔG), population allele frequencies (gnomAD v4.1), ClinVar annotations, and per-residue pLDDT values from the AlphaFold2 model AF-Q5VWK5-F1-v6.
Variant identity			Pathogenicity prediction tools						Protein stability			Population data			Structural confidence
Variant	rsID	HGVSp	SIFT score	PolyPhen-2 score	AlphaMissense class	AlphaMissense score	PROVEAN score	E-SNPs&GO prob.	MutPred2 score	MuPro ΔΔG (kcal/mol)	DynaMut2 ΔΔG (kcal/mol)	ConSurf grade	gnomAD v4.1 exomes AF	gnomAD v4.1 genomes AF	ClinVar significance	pLDDT (position)	pLDDT < 70 flag
W35C	rs1396700760	p.Trp35Cys	0	0.796	Likely pathogenic	0.805	-2.935	0.5404	0.522	-0.628	-0.43	9	2.05×10⁻⁶	NR	VUS	97.56
C52F	rs1260672434	p.Cys52Phe	0	0.999	Likely pathogenic	0.921	-8.599	0.9127	0.913	-0.838	-1.22	9	6.84×10⁻⁷	NR	-	97.69
C59R	rs748673781	p.Cys59Arg	0	0.999	Likely pathogenic	0.938	-3.746	0.891	0.581	-0.887	-0.85	8	8.90×10⁻⁶	NR	-	87.62
C101W	rs1646916500	p.Cys101Trp	0	1	Likely pathogenic	0.978	-8.391	0.9331	0.861	-1.109	-1.26	9	NR	NR	-	96.81
C101Y	rs1301889923	p.Cys101Tyr	0	0.999	Likely pathogenic	0.957	-7.881	0.891	0.786	-0.947	-0.73	9	1.37×10⁻⁶	NR	-	96.81
C105W	rs1295595033	p.Cys105Trp	0	1	Likely pathogenic	0.908	-5.619	0.7191	0.832	-1.052	-1.05	9	6.84×10⁻⁷	NR	-	89.88
C115R	rs746144971	p.Cys115Arg	0	0.999	Likely pathogenic	0.965	-7.402	0.9305	0.807	-1.311	-0.81	9	2.74×10⁻⁶	NR	-	96.62
C115G	rs746144971	p.Cys115Gly	0	0.999	Likely pathogenic	0.864	-7.22	0.891	0.742	-2.206	-0.94	9	4.10×10⁻⁶	NR	-	96.62
C115Y	rs1646917043	p.Cys115Tyr	0	0.999	Likely pathogenic	0.937	-5.195	0.8653	0.681	-1.168	-0.55	9	6.84×10⁻⁷	NR	VUS	96.62
C115S	rs746144971	p.Cys115Ser	0.03	0.999	Likely pathogenic	0.953	-5.999	0.8653	0.634	-1.733	-1.27	9	NR	NR	-	96.62
G116A	rs1646917106	p.Gly116Ala	0.01	0.999	Ambiguous	0.471	-4.922	0.6077	0.563	-1.811	-0.58	8	NR	6.57×10⁻⁶	-	95.44
P124L	rs781262110	p.Pro124Leu	0.03	1	Likely benign	0.141	-6.906	0.6154	0.696	-0.096	-0.39	7	4.17×10⁻⁵	6.57×10⁻⁶	VUS	97.56
G149V	rs2102586240	p.Gly149Val	0	1	Likely pathogenic	0.812	-8.844	0.9164	0.743	-1.164	-1.24	8	NR	NR	-	95.5
V160A	rs201902670	p.Val160Ala	0	0.986	Likely pathogenic	0.575	-2.519	0.5404	0.721	-1.719	-2.45	8	7.11×10⁻⁵	7.88×10⁻⁵	VUS	98.19
W195C	rs995219905	p.Trp195Cys	0	0.941	Likely pathogenic	0.832	-8.032	0.6544	0.831	-0.331	-0.29	8	NR	6.58×10⁻⁶	-	98.31
W195L	rs759642208	p.Trp195Leu	0	0.738	Ambiguous	0.476	-7.78	0.5145	0.732	0.198	-2.98	8	6.84×10⁻⁷	NR	-	98.31
V196L	rs1648576528	p.Val196Leu	0.04	0.996	Likely pathogenic	0.734	-2.881	0.5845	0.671	-0.173	-0.41	7	NR	NR	-	98.44
L202P	rs1294334604	p.Leu202Pro	0	0.999	Likely pathogenic	0.936	-6.778	0.9301	0.887	-2.389	-0.42	9	3.42×10⁻⁶	NR	-	97.31
G203A	rs1648578189	p.Gly203Ala	0	0.999	Likely pathogenic	0.591	-5.896	0.7767	0.674	-1.246	-0.39	8	NR	NR	-	96.75
G203S	rs961645682	p.Gly203Ser	0	1	Ambiguous	0.483	-5.896	0.8576	0.612	-0.985	-0.34	8	NR	6.58×10⁻⁶	-	96.75
V218G	rs34259898	p.Val218Gly	0	0.999	Ambiguous	0.534	-5.441	0.5145	0.84	-2.29	-1.97	8	<1×10⁻⁶	NR	-	96.06
P220S	rs2102637163	p.Pro220Ser	0	1	Likely pathogenic	0.737	-6.76	0.8197	0.779	-0.694	-0.51	7	NR	<1×10⁻⁶	-	96.25
P220T	rs2102637163	p.Pro220Thr	0	1	Likely pathogenic	0.709	-6.719	0.8197	0.772	-0.837	-0.68	7	4.64×10⁻⁵	<1×10⁻⁶	-	96.25
W242C	rs369986474	p.Trp242Cys	0	0.999	Likely pathogenic	0.973	-9.308	0.891	0.871	-0.967	-0.88	8	1.03×10⁻⁵	8.00×10⁻⁵	VUS	97.31
C253R	rs1649117978	p.Cys253Arg	0	0.999	Likely pathogenic	0.961	-4.847	0.9305	0.844	-0.687	-0.74	9	NR	6.59×10⁻⁶	-	97.31
E254G	rs1444664057	p.Glu254Gly	0	0.962	Ambiguous	0.539	-3.68	0.6077	0.71	-1.605	-0.3	8	4.79×10⁻⁶	6.58×10⁻⁶	-	97.56
W265C	rs2102637649	p.Trp265Cys	0	0.999	Likely pathogenic	0.975	-11.311	0.7191	0.846	-1.025	-0.13	9	NR	NR	-	96.69
W265S	rs2102637641	p.Trp265Ser	0	0.999	Likely pathogenic	0.806	-11.228	0.5581	0.791	-1.54	-2.27	9	6.84×10⁻⁷	NR	VUS	96.69
L284W	rs1312712224	p.Leu284Trp	0	0.909	Likely pathogenic	0.696	-5.069	0.6077	0.794	-1.168	-1.74	8	NR	NR	-	93.38
Y290F	rs1368647155	p.Tyr290Phe	0.03	0.486	Ambiguous	0.355	-3.444	0.7085	0.627	-0.691	-0.41	8	7.52×10⁻⁶	NR	-	97.19
C296R	rs1650113771	p.Cys296Arg	0	0.927	Likely pathogenic	0.962	-5.758	0.9331	0.94	-1.29	-1.08	9	6.84×10⁻⁷	NR	-	97.06
W307G	rs779430236	p.Trp307Gly	0	0.758	Likely pathogenic	0.775	-10.853	0.9301	0.902	-1.086	-3.1	9	1.37×10⁻⁶	NR	-	97.31
S308R	rs748585783	p.Ser308Arg	0	0.543	Likely pathogenic	0.966	-4.255	0.9301	0.817	-0.846	-0.67	8	1.37×10⁻⁶	NR	-	97.44
W395R	rs776798769	p.Trp395Arg	0	0.999	Likely pathogenic	0.921	-4.987	0.6154	0.88	-1.167	0.33	9	2.77×10⁻⁶	NR	-	66.81	⚠
P401S	rs1232743079	p.Pro401Ser	0	1	Likely pathogenic	0.584	-2.717	0.5845	0.574	-1.341	-0.18	8	NR	NR	-	59.09	⚠
G483V	rs1421853018	p.Gly483Val	0	1	Ambiguous	0.397	-3.008	0.6077	0.764	-0.703	-1.15	8	2.05×10⁻⁶	6.58×10⁻⁶	VUS	35.22	⚠
G483R	rs1239064654	p.Gly483Arg	0	1	Ambiguous	0.461	-2.515	0.5581	0.687	-1.025	-0.41	8	6.84×10⁻⁷	NR	-	35.22	⚠
Note on pLDDT: Per-residue pLDDT values were extracted from the AlphaFold2 model AF-Q5VWK5-F1-v6 (https://alphafold.ebi.ac.uk/entry/Q5VWK5; B-factor column). ⚠ = position with pLDDT < 70 (lower local confidence); structural and stability predictions for flagged variants should be interpreted with caution. 34 of the 37 variant positions are well modelled (pLDDT > 85); only W395R (66.8), P401S (59.…
Abbreviations: NR = not reported in gnomAD v4.1 exomes/genomes; VUS = variant of uncertain significance; AM = AlphaMissense; PP-2 = PolyPhen-2. E-SNPs&GO range: 0.5145–0.9331 (C101W and C296R, both 0.9331). MutPred2 range: 0.522–0.940 (C296R). PROVEAN threshold for inclusion: ≤ −2.5. ConSurf threshold: grade ≥ 7. All gnomAD/ClinVar data retrieved via Ensembl VEP GRCh38.p14 release 115, May 2026.
